# Supplementary material for: The Family Caregiving Environment Associates with Adolescent Patients’ Severity of Eating Disorder and Interpersonal Problems: A Cross-Sectional Study
Source: Children (Basel). 2023 Jan 28;10(2):237. doi: 10.3390/children10020237 (PMC9955592; doi:10.3390/children10020237)
Supplement: Supplementary file 1 [file children-10-00237-s001.zip]

Archive with 1 entries (1 files):
- children-2150107-supplementary.pdf
